# Supplementary material for: Co-localization of antibiotic resistance genes is widespread in the infant gut microbiome and associates with an immature gut microbial composition
Source: Microbiome. 2024 May 10;12:87. doi: 10.1186/s40168-024-01800-5 (PMC11084089; doi:10.1186/s40168-024-01800-5)
Supplement: Supplementary file 3 — Additional file 2: Table S1. Mobile virulence genes. [file 40168_2024_1800_MOESM2_ESM.xlsx]

## Sheet: Table S1
Table S1. Mobile virulence genes
gene	annotation	group	class	category
A225_4835	fimbrial-like protein	Adherence	Adherence	Offensive virulence factors
A225_4836	fimbrial-like protein	Adherence	Adherence	Offensive virulence factors
A225_4837	Fimbriae usher protein StcC	Adherence	Adherence	Offensive virulence factors
A225_4838	hypothetical protein	Adherence	Adherence	Offensive virulence factors
A225_4839	fimbrial-like protein	Adherence	Adherence	Offensive virulence factors
aafB	afimbrial adhesin	Adherence	Adherence	Offensive virulence factors
aafC	aggregative adherence fimbria II usher protein	Adherence	Adherence	Offensive virulence factors
aaiA	hypothetical protein	Type VI secretion system	Secretion system	Offensive virulence factors
aaiB	hypothetical protein	Type VI secretion system	Secretion system	Offensive virulence factors
aaiC/hcp	hypothetical protein	Type VI secretion system	Secretion system	Offensive virulence factors
aaiD	putative type VI secretion protein	Type VI secretion system	Secretion system	Offensive virulence factors
aaiE	hypothetical protein	Type VI secretion system	Secretion system	Offensive virulence factors
aaiF	putative type VI secretion protein	Type VI secretion system	Secretion system	Offensive virulence factors
aaiH	hypothetical protein	Type VI secretion system	Secretion system	Offensive virulence factors
aaiI	putative type VI secretion protein	Type VI secretion system	Secretion system	Offensive virulence factors
aaiJ	hypothetical protein	Type VI secretion system	Secretion system	Offensive virulence factors
aaiK	putative type VI secretion protein	Type VI secretion system	Secretion system	Offensive virulence factors
aaiL	putative type VI secretion protein	Type VI secretion system	Secretion system	Offensive virulence factors
aaiM	hypothetical protein	Type VI secretion system	Secretion system	Offensive virulence factors
aaiN	putative type VI secretion protein	Type VI secretion system	Secretion system	Offensive virulence factors
aaiS	conserved hypothetical protein	Type VI secretion system	Secretion system	Offensive virulence factors
aaiT	conserved hypothetical protein	Type VI secretion system	Secretion system	Offensive virulence factors
aaiU	hypothetical protein	Type VI secretion system	Secretion system	Offensive virulence factors
aaiV	hypothetical protein	Type VI secretion system	Secretion system	Offensive virulence factors
aaiW	transposase	Type VI secretion system	Secretion system	Offensive virulence factors
aap/aspU	Dispersin	Adherence	Adherence	Offensive virulence factors
aatA	outer membrane protein AatA	Adherence	Adherence	Offensive virulence factors
aatB	AatB protein	Adherence	Adherence	Offensive virulence factors
aatC	ABC transporter ATP-binding protein	Adherence	Adherence	Offensive virulence factors
aatD	hypothetical protein	Adherence	Adherence	Offensive virulence factors
aatP	permease	Adherence	Adherence	Offensive virulence factors
ACI49669	hypothetical hydrophobic peptide	Adherence	Adherence	Offensive virulence factors
ACI49670	putative pilus-dedicated sortase	Adherence	Adherence	Offensive virulence factors
ACI49672	putative housekeeping sortase	Adherence	Adherence	Offensive virulence factors
aec15	Vgr-like protein	Secretion Systems	Secretion system	Offensive virulence factors
aec17	hypothetical protein	Secretion Systems	Secretion system	Offensive virulence factors
aec18	hypothetical protein	Secretion Systems	Secretion system	Offensive virulence factors
aec19	hypothetical protein	Secretion Systems	Secretion system	Offensive virulence factors
aec22	hypothetical protein	Secretion Systems	Secretion system	Offensive virulence factors
aec23	type VI secretion system protein ImpI	Secretion Systems	Secretion system	Offensive virulence factors
aec31	ImpA domain protein	Secretion Systems	Secretion system	Offensive virulence factors
aec32	putative type VI secretion system protein	Secretion Systems	Secretion system	Offensive virulence factors
aec7	hypothetical protein	Secretion Systems	Secretion system	Offensive virulence factors
afaA	fimbrial major subunit AfaA	Adherence	Adherence	Offensive virulence factors
afaB	Afa fimbriae periplasmic chaperone protein	Adherence	Adherence	Offensive virulence factors
afaC	AfaC protein	Adherence	Adherence	Offensive virulence factors
afaC-I	usher AfaC	Adherence	Adherence	Offensive virulence factors
afaD	AfaD protein	Adherence	Adherence	Offensive virulence factors
afaE-I	AFA-I adhesin	Adherence	Adherence	Offensive virulence factors
afaE-III	AFA-III adhesin	Adherence	Adherence	Offensive virulence factors
agg3B	Protein Agg3B, putative invasin	Adherence	Adherence	Offensive virulence factors
agg3C	Outer membrane usher protein Agg3C	Adherence	Adherence	Offensive virulence factors
agg3D	periplasmic chaperone	Adherence	Adherence	Offensive virulence factors
aggA	fimbrial major subunit	Adherence	Adherence	Offensive virulence factors
aggB	fimbrial minor subunit	Adherence	Adherence	Offensive virulence factors
aggC	usher protein	Adherence	Adherence	Offensive virulence factors
aggD	chaperone	Adherence	Adherence	Offensive virulence factors
aggR	putative transcriptional activator aggR (AAF-III) regulatory protein)	Adherence	Adherence	Offensive virulence factors
agn43	CP4-44 prophage; antigen 43 (Ag43) phase-variable biofilm formation autotransporter	Autotransporter	Secretion system	Offensive virulence factors
bfpA	major pilin structural unit bundlin	Adherence	Adherence	Offensive virulence factors
bfpB	BfpB secretin	Adherence	Adherence	Offensive virulence factors
bfpC	BfpC, bitopic inner membrane protein	Adherence	Adherence	Offensive virulence factors
bfpD	assembly ATPase	Adherence	Adherence	Offensive virulence factors
bfpE	BfpE, polytopic inner membrane protein	Adherence	Adherence	Offensive virulence factors
bfpF	retraction ATPase BfpF	Adherence	Adherence	Offensive virulence factors
bfpG	BFP biogenesis protein BfpG	Adherence	Adherence	Offensive virulence factors
bfpH	BfpH lipoprotein	Adherence	Adherence	Offensive virulence factors
bfpI	minor pilin subunit BfpI	Adherence	Adherence	Offensive virulence factors
bfpJ	minor pilin subunit BfpJ	Adherence	Adherence	Offensive virulence factors
bfpK	prepilin BfpK	Adherence	Adherence	Offensive virulence factors
bfpL	BFP biogenesis protein BfpL	Adherence	Adherence	Offensive virulence factors
bfpP	prepilin peptidase BfpP	Adherence	Adherence	Offensive virulence factors
bfpU	BFP biogenesis protein BfpU	Adherence	Adherence	Offensive virulence factors
c3610	bifunctional enterobactin receptor/adhesin protein	Iron uptake system	Iron uptake system	Nonspecific virulence factor
CAA68592	colicin N	Toxin	Toxin	Offensive virulence factors
cah	type V secretory pathway, adhesin AidA	Autotransporter	Secretion system	Offensive virulence factors
cba	colicin B	Serum resistance	Serum resistance	Defensive virulence factors
cdiA	hemagglutinin-related protein	Autotransporter	Secretion system	Offensive virulence factors
cdiB	hemolysin activator HlyB	Autotransporter	Secretion system	Offensive virulence factors
cfa	colicin 5	Toxin	Toxin	Offensive virulence factors
cib	Colicin IB	Toxin	Toxin	Offensive virulence factors
cif	Type III secretion system effector Cif, cyclomodulin	Type III secretion system	Secretion system	Offensive virulence factors
cka	colicin K	Toxin	Toxin	Offensive virulence factors
clbA	colibactin biosynthesis phosphopantetheinyl transferase ClbA	Toxin	Toxin	Offensive virulence factors
clbB	putative hybrid polyketide-non-ribosomal peptide synthetase	Toxin	Toxin	Offensive virulence factors
clbQ	colibactin biosynthesis thioesterase ClbQ	Toxin	Toxin	Offensive virulence factors
clbR	putative regulatory protein	Regulation	Regulation of virulence-associated genes	Regulation of virulence-associated genes
clbS	colibactin self-protection protein ClbS	Toxin	Toxin	Offensive virulence factors
clpB	repressor protein	Adherence	Adherence	Offensive virulence factors
clpC	ClpC	Adherence	Adherence	Offensive virulence factors
clpE	fimbrial chaperone protein	Adherence	Adherence	Offensive virulence factors
clpF	ClpF	Adherence	Adherence	Offensive virulence factors
clpG	surface antigen	Adherence	Adherence	Offensive virulence factors
clpH	fimbrial protein	Adherence	Adherence	Offensive virulence factors
clpL	CS31A minor subunit	Adherence	Adherence	Offensive virulence factors
clpV/aaiP	hypothetical protein	Adherence	Adherence	Offensive virulence factors
cnf1	cytotoxic necrotizing factor 2 protein Cnf2	Toxin	Toxin	Offensive virulence factors
cofB	CofB	Adherence	Adherence	Offensive virulence factors
cofC	CofC	Adherence	Adherence	Offensive virulence factors
cofD	CofD	Adherence	Adherence	Offensive virulence factors
cofE	CofE	Adherence	Adherence	Offensive virulence factors
cofF	CofF	Adherence	Adherence	Offensive virulence factors
cofG	CofG	Adherence	Adherence	Offensive virulence factors
cofH	CofH	Adherence	Adherence	Offensive virulence factors
cofI	CofI	Adherence	Adherence	Offensive virulence factors
cofJ	CofJ	Adherence	Adherence	Offensive virulence factors
cofP	CofP	Adherence	Adherence	Offensive virulence factors
cofR	CofR	Adherence	Adherence	Offensive virulence factors
cofS	CofS	Adherence	Adherence	Offensive virulence factors
cofT	CofT	Adherence	Adherence	Offensive virulence factors
colY	colicin Y	Toxin	Toxin	Offensive virulence factors
cshB	cshB porin (usher)	Adherence	Adherence	Offensive virulence factors
daaD	DaaD precursor	Adherence	Adherence	Offensive virulence factors
daaE	F1845 fimbrial adhesin	Adherence	Adherence	Offensive virulence factors
daaF	DaaF protein	Adherence	Adherence	Offensive virulence factors
draA	cytoplamic protein DraA	Adherence	Adherence	Offensive virulence factors
draD	DraD, periplasmic protein	Adherence	Adherence	Offensive virulence factors
draE2	Dr-II structural adhesin precursor	Adherence	Adherence	Offensive virulence factors
draP	DraP	Adherence	Adherence	Offensive virulence factors
EC042_4526	putative type VI secretion protein	Type VI secretion system	Secretion system	Offensive virulence factors
EC042_4530	putative type VI secretion protein	Type VI secretion system	Secretion system	Offensive virulence factors
EC042_4532	putative type VI secretion protein	Type VI secretion system	Secretion system	Offensive virulence factors
EC042_4536	putative type VI secretion protein	Type VI secretion system	Secretion system	Offensive virulence factors
EC042_4548	hypothetical protein	Secretion Systems	Secretion system	Offensive virulence factors
EC55989_3315	hypothetical protein	Secretion Systems	Secretion system	Offensive virulence factors
EC55989_3316	UvrD/REP helicase	Type VI secretion system	Secretion system	Offensive virulence factors
EC55989_3317	hypothetical protein	Secretion Systems	Secretion system	Offensive virulence factors
EC55989_3318	hypothetical protein	Secretion Systems	Secretion system	Offensive virulence factors
EC55989_3319	hypothetical protein	Secretion Systems	Secretion system	Offensive virulence factors
EC55989_3320	hypothetical protein	Secretion Systems	Secretion system	Offensive virulence factors
EC55989_3321	hypothetical protein	Secretion Systems	Secretion system	Offensive virulence factors
EC55989_3322	hypothetical protein	Secretion Systems	Secretion system	Offensive virulence factors
EC55989_3323	hypothetical protein	Secretion Systems	Secretion system	Offensive virulence factors
EC55989_3324	hypothetical protein	Secretion Systems	Secretion system	Offensive virulence factors
EC55989_3325	hypothetical protein	Secretion Systems	Secretion system	Offensive virulence factors
EC55989_3326	hypothetical protein	Secretion Systems	Secretion system	Offensive virulence factors
EC55989_3327	hypothetical protein	Secretion Systems	Secretion system	Offensive virulence factors
EC55989_3328	hypothetical protein	Secretion Systems	Secretion system	Offensive virulence factors
EC55989_3329	hypothetical protein	Secretion Systems	Secretion system	Offensive virulence factors
EC55989_3330	hypothetical protein	Secretion Systems	Secretion system	Offensive virulence factors
EC55989_3331	hypothetical protein	Secretion Systems	Secretion system	Offensive virulence factors
EC55989_3333	hypothetical protein	Secretion Systems	Secretion system	Offensive virulence factors
EC55989_3334	chaperone clpB	Type VI secretion system	Secretion system	Offensive virulence factors
EC55989_3335	hypothetical protein	Secretion Systems	Secretion system	Offensive virulence factors
EC55989_3336	hypothetical protein	Secretion Systems	Secretion system	Offensive virulence factors
EC55989_3337	hypothetical protein	Secretion Systems	Secretion system	Offensive virulence factors
EC55989_3338	hypothetical protein	Secretion Systems	Secretion system	Offensive virulence factors
EC55989_3339	hypothetical protein	Secretion Systems	Secretion system	Offensive virulence factors
EC958_0639	hypothetical protein	Secretion Systems	Secretion system	Offensive virulence factors
EC958_5138	Fluffing protein	Autotransporter	Secretion system	Offensive virulence factors
EcE24377A_0237	hypothetical protein	Secretion Systems	Secretion system	Offensive virulence factors
ECO111_3730	hypothetical protein	Secretion Systems	Secretion system	Offensive virulence factors
ecpB	putative fimbrial protein	Adherence	Adherence	Offensive virulence factors
ecpE	putative fimbrial protein	Adherence	Adherence	Offensive virulence factors
EcSMS35_B0007	colicin-E1 protein	Toxin	Toxin	Offensive virulence factors
ECVR50_3233	Dr adhesin	Adherence	Adherence	Offensive virulence factors
ECVR50_3237	fimbrial chaperone protein AfaB	Adherence	Adherence	Offensive virulence factors
ECVR50_3325	secreted autotranspoter toxin	Autotransporter	Secretion system	Offensive virulence factors
efa1	EHEC factor for adherence	Adherence	Adherence	Offensive virulence factors
ehaB	flagellar protein	Autotransporter	Secretion system	Offensive virulence factors
epsX	lipopolysaccharide 1,6-galactosyltransferase	Unknown	Unknown	Unknown
espC	Type III secretion system secreted protein, serine protease	Virulence effector	Secretion system	Offensive virulence factors
espG	Type III secretion system effector EspG, GTPase activating protein	Virulence effector	Secretion system	Offensive virulence factors
espI	secreted autotransporter serine protease	Virulence effector	Secretion system	Offensive virulence factors
espL2	Type III secretion system effector espL2	Virulence effector	Secretion system	Offensive virulence factors
espM1	Type III secretion system effector EspM1, Rho guanine exchange factor	Virulence effector	Secretion system	Offensive virulence factors
espP	immunoglobulin A1 protease domain protein	Virulence effector	Secretion system	Offensive virulence factors
espT	Type III secretion system effector EspT, Rho guanine exchange factor	Virulence effector	Secretion system	Offensive virulence factors
etpC	type II secretion protein	Type II secretion system	Secretion system	Offensive virulence factors
etpD	type II secretion protein	Type II secretion system	Secretion system	Offensive virulence factors
etpE	type II secretion protein	Type II secretion system	Secretion system	Offensive virulence factors
etpF	type II secretion protein	Type II secretion system	Secretion system	Offensive virulence factors
etpG	type II secretion protein	Type II secretion system	Secretion system	Offensive virulence factors
etpH	type II secretion protein	Type II secretion system	Secretion system	Offensive virulence factors
etpI	type II secretion protein	Type II secretion system	Secretion system	Offensive virulence factors
etpJ	type II secretion protein	Type II secretion system	Secretion system	Offensive virulence factors
etpK	type II secretion protein	Type II secretion system	Secretion system	Offensive virulence factors
etpL	type II secretion protein	Type II secretion system	Secretion system	Offensive virulence factors
etpM	type II secretion protein	Type II secretion system	Secretion system	Offensive virulence factors
etpN	type II secretion protein	Type II secretion system	Secretion system	Offensive virulence factors
etpO	type II secretion protein	Type II secretion system	Secretion system	Offensive virulence factors
faeD	fimbrial usher protein FaeD	Adherence	Adherence	Offensive virulence factors
faeE	K88 fimbrial chaperone protein FaeE	Adherence	Adherence	Offensive virulence factors
faeF	fimbrial protein FaeF	Adherence	Adherence	Offensive virulence factors
faeG	K88 fimbrial protein FaeG, AC precursor	Adherence	Adherence	Offensive virulence factors
faeH	fimbrial protein FaeH	Adherence	Adherence	Offensive virulence factors
faeI	fimbrial protein FaeI	Adherence	Adherence	Offensive virulence factors
faeJ	fimbrial protein FaeJ	Adherence	Adherence	Offensive virulence factors
fimA	Type-1 fimbrial protein, A chain precursor	Adherence	Adherence	Offensive virulence factors
fimB	Type 1 fimbriae Regulatory protein fimB	Adherence	Adherence	Offensive virulence factors
fimD	outer membrane usher protein FimD	Adherence	Adherence	Offensive virulence factors
fliR	flagellar biosynthesis protein FliR	Motility and Invasion	Invasion	Offensive virulence factors
flu	antigen 43 (Ag43) phase-variable aggregation and biofilm formation autotransporter	Autotransporter	Secretion system	Offensive virulence factors
focA	F1C major fimbrial subunit precursor	Adherence	Adherence	Offensive virulence factors
focC	F1C periplasmic chaperone	Adherence	Adherence	Offensive virulence factors
focD	F1C fimbrial usher	Adherence	Adherence	Offensive virulence factors
focF	S-fimbrial adhesin protein SfaG	Adherence	Adherence	Offensive virulence factors
focG	F1C minor fimbrial subunit protein G presursor	Adherence	Adherence	Offensive virulence factors
focH	S-fimbrial adhesin protein SfaH	Adherence	Adherence	Offensive virulence factors
focI	Putative minor F1C fimbrial subunit precursor	Adherence	Adherence	Offensive virulence factors
focX	putative regulatory protein	Regulation	Regulation of virulence-associated genes	Regulation of virulence-associated genes
focY	hypothetical protein	Adherence	Adherence	Offensive virulence factors
fotS	FotS	Adherence	Adherence	Offensive virulence factors
fotT	FotT	Adherence	Adherence	Offensive virulence factors
gspL	general secretion pathway protein L	Secretion Systems	Secretion system	Offensive virulence factors
gspM	putative general secretion pathway protein YghD	Secretion Systems	Secretion system	Offensive virulence factors
hbp	haemoglobin protease	Unknown	Unknown	Unknown
hcp1/tssD1	type VI secretion system protein, Hcp family	Type VI secretion system	Secretion system	Offensive virulence factors
hdaA	HdaA	Adherence	Adherence	Offensive virulence factors
hdaB	HdaB	Adherence	Adherence	Offensive virulence factors
hdaC	HdaC	Adherence	Adherence	Offensive virulence factors
hdaD	HdaD	Adherence	Adherence	Offensive virulence factors
hlyA	hemolysin toxin protein	Toxin	Toxin	Offensive virulence factors
hlyB	hemolysin transport protein	Toxin	Toxin	Offensive virulence factors
hlyC	hemolysin transport protein	Toxin	Toxin	Offensive virulence factors
hlyD	hemolysin transport protein	Toxin	Toxin	Offensive virulence factors
hlyE/clyA	hemolysin E, chromosomal	Toxin	Toxin	Offensive virulence factors
hma	putative outer membrane receptor for iron compound or colicin	Iron uptake system	Iron uptake system	Nonspecific virulence factor
ibeC	hypothetical protein	Invasion	Invasion	Offensive virulence factors
icmF/aaiO	putative type VI secretion protein	Type VI secretion system	Secretion system	Offensive virulence factors
ipaH2.5	invasion plasmid antigen, fragment	Secretion Systems	Secretion system	Offensive virulence factors
ireA	Putative iron-regulated outer membrane virulence protein	Iron uptake system	Iron uptake system	Nonspecific virulence factor
iroB	glucosyltransferase IroB	Iron uptake system	Iron uptake system	Nonspecific virulence factor
iroC	ATP binding cassette transporter	Iron uptake system	Iron uptake system	Nonspecific virulence factor
iroD	putative ferric enterochelin esterase	Iron uptake system	Iron uptake system	Nonspecific virulence factor
iroE	IroE, putative hydrolase	Iron uptake system	Iron uptake system	Nonspecific virulence factor
iroN	TonB dependent outer membrane siderophore receptor	Iron uptake system	Iron uptake system	Nonspecific virulence factor
iucA	aerobactin siderophore biosynthesis protein IucA	Iron uptake system	Iron uptake system	Nonspecific virulence factor
iucB	aerobactin siderophore biosynthesis protein IucB	Iron uptake system	Iron uptake system	Nonspecific virulence factor
iucC	aerobactin siderophore biosynthesis protein IucC	Iron uptake system	Iron uptake system	Nonspecific virulence factor
iucD	aerobactin synthesis protein IucC, lysine 6-monooxygenase	Iron uptake system	Iron uptake system	Nonspecific virulence factor
iutA	Aerobactin siderophore receptor IutA/TonB-dependent siderophore receptor	Iron uptake system	Iron uptake system	Nonspecific virulence factor
KOX_01865	MrkA fimbrial protein	Adherence	Adherence	Offensive virulence factors
KPR_1614	hypothetical protein	Serum resistance	Serum resistance	Defensive virulence factors
lifA/efa1	EHEC factor for adherence	Adherence	Adherence	Offensive virulence factors
mrkD	fimbrial adhesin protein precursor MrkD	Biofilm formation	Adherence	Offensive virulence factors
msbB2	lipid A biosynthesis (KDO)2-(lauroyl)-lipid IVA acyltransferase	Unknown	Unknown	Unknown
nfaA	nonfimbrial adhesin I	Adherence	Adherence	Offensive virulence factors
nleB1	Type III secretion system effector nleB1	Virulence effector	Secretion system	Offensive virulence factors
nleE	Type III secretion system effector NleE	Virulence effector	Secretion system	Offensive virulence factors
nleE1	T3SS secreted effector NleE-like protein	Virulence effector	Secretion system	Offensive virulence factors
nleG-1	hypothetical protein	Virulence effector	Secretion system	Offensive virulence factors
O3M_04325	hypothetical protein	Secretion Systems	Secretion system	Offensive virulence factors
O3M_04330	hypothetical protein	Secretion Systems	Secretion system	Offensive virulence factors
O3M_04335	hypothetical protein	Secretion Systems	Secretion system	Offensive virulence factors
O3M_04340	UvrD/REP helicase	Secretion Systems	Secretion system	Offensive virulence factors
O3M_04345	hypothetical protein	Secretion Systems	Secretion system	Offensive virulence factors
paa	porcine attaching-effacing associated protein Paa/adherence factor AdfO	Adherence	Adherence	Offensive virulence factors
papA	P-fimbriae major subunit	Adherence	Adherence	Offensive virulence factors
papB	major pilu subunit operon regulatory protein PapB	Regulation	Regulation of virulence-associated genes	Regulation of virulence-associated genes
papC	Fimbriae usher protein StfC	Adherence	Adherence	Offensive virulence factors
papD	chaperone protein PapD	Adherence	Adherence	Offensive virulence factors
papE	fimbrial tip protein PapE	Adherence	Adherence	Offensive virulence factors
papF	fimbrial adapter PapF	Adherence	Adherence	Offensive virulence factors
papG	Fimbrial PapG protein (P pilus class II adhesin) (PapGII)	Adherence	Adherence	Offensive virulence factors
papH	P pilus termination subunit PapH	Adherence	Adherence	Offensive virulence factors
papI	fimbrial regulatory protein	Regulation	Regulation of virulence-associated genes	Regulation of virulence-associated genes
papJ	P pilus assembly protein PapJ	Adherence	Adherence	Offensive virulence factors
papK	PapK fimbrial adapter precursor	Adherence	Adherence	Offensive virulence factors
papX	PapX protein regulates flagellum synthesis to repress motility	Regulation	Regulation of virulence-associated genes	Regulation of virulence-associated genes
pECS88_0104	Colicin-Ia	Toxin	Toxin	Offensive virulence factors
perA/bfpT	transcriptional regulator BfpT	Regulation	Regulation of virulence-associated genes	Regulation of virulence-associated genes
perB/bfpV	transcriptional regulator BfpV	Regulation	Regulation of virulence-associated genes	Regulation of virulence-associated genes
perC/bfpW	transcriptional regulator BfpW	Regulation	Regulation of virulence-associated genes	Regulation of virulence-associated genes
pet	Serine protease pet precursor (Plasmid-encoded toxin pet)	Toxin	Toxin	Offensive virulence factors
pic	Pic serine protease precursor, autotransporter	Autotransporter	Secretion system	Offensive virulence factors
pilA	PilA	Biofilm formation	Adherence	Offensive virulence factors
pilE	cell wall-associated LPXTG-like protein	Biofilm formation	Adherence	Offensive virulence factors
pilF	minor pilin subunit	Biofilm formation	Adherence	Offensive virulence factors
pixC	PixC protein	Adherence	Adherence	Offensive virulence factors
pixD	PixD protein	Adherence	Adherence	Offensive virulence factors
pixF	PixF protein	Adherence	Adherence	Offensive virulence factors
pixG	PixG protein	Adherence	Adherence	Offensive virulence factors
pixH	PixH protein	Adherence	Adherence	Offensive virulence factors
pixJ	PixJ protein	Adherence	Adherence	Offensive virulence factors
rhs/PAAR	Type VI secretion system protein, PAAR family	Type VI secretion system	Secretion system	Offensive virulence factors
sas	Sa component	Unknown	Unknown	Unknown
sat	putative secreted autotransporter toxin sat	Toxin	Toxin	Offensive virulence factors
senB	Enterotoxin TieB protein	Toxin	Toxin	Offensive virulence factors
sfaA	S-fimbrial protein subunit precursor	Adherence	Adherence	Offensive virulence factors
sfaB	S fimbrial switch regulatory protein SfaB	Regulation	Regulation of virulence-associated genes	Regulation of virulence-associated genes
sfaC	fimbrial transcription regulator protein FaeA	Adherence	Adherence	Offensive virulence factors
sfaD	putative minor F1C fimbrial subunit precursor	Adherence	Adherence	Offensive virulence factors
sfaE	S fimbriae periplasmic chaperone SfaE	Adherence	Adherence	Offensive virulence factors
sfaF	S fimbriae outer membrane usher SfaF	Adherence	Adherence	Offensive virulence factors
sfaG	F1C minor fimbrial subunit F precursor	Adherence	Adherence	Offensive virulence factors
sfaH	F1C putative fimbrial adhesin precursor	Adherence	Adherence	Offensive virulence factors
sfaS	F1C minor fimbrial subunit protein G presursor	Adherence	Adherence	Offensive virulence factors
sfaX	regulatory protein SfaX	Regulation	Regulation of virulence-associated genes	Regulation of virulence-associated genes
sfpA	w0006	Adherence	Adherence	Offensive virulence factors
sfpC	w0008	Adherence	Adherence	Offensive virulence factors
sfpD	w0009	Adherence	Adherence	Offensive virulence factors
sfpF	w0011	Adherence	Adherence	Offensive virulence factors
sfpG	w0012	Adherence	Adherence	Offensive virulence factors
sfpH	w0007	Adherence	Adherence	Offensive virulence factors
sfpJ	w0010	Adherence	Adherence	Offensive virulence factors
sigA	serine protease, autotransporter SigA	Regulation	Regulation of virulence-associated genes	Regulation of virulence-associated genes
sitA	putative iron transport protein, periplasmic-binding protein SitA	Iron uptake system	Iron uptake system	Nonspecific virulence factor
sitB	ABC Mn+2/Fe+2 transporter, ATPase subunit SitB	Iron uptake system	Iron uptake system	Nonspecific virulence factor
sitC	Iron transporter inner membrane component	Iron uptake system	Iron uptake system	Nonspecific virulence factor
sitD	iron transporter inner membrane component	Iron uptake system	Iron uptake system	Nonspecific virulence factor
srt2	Srt2	Unknown	Unknown	Unknown
stcE	metalloprotease	Autotransporter	Secretion system	Offensive virulence factors
tia	adhesin/virulence factor Hek	Invasion	Invasion	Offensive virulence factors
toxB	cytotoxin	Adherence	Adherence	Offensive virulence factors
traJ	TraJ	Regulation	Regulation of virulence-associated genes	Regulation of virulence-associated genes
tsh	Tsh	Autotransporter	Secretion system	Offensive virulence factors
vat	Vacuolating autotransporter toxin	Autotransporter	Secretion system	Offensive virulence factors
vgrG	hypothetical protein	Type VI secretion system	Secretion system	Offensive virulence factors
virK	VirK, required for proper localization of IcsA (VirG) at the surface of bacteria	Unknown	Unknown	Unknown
ybtS	yersiniabactin biosynthesis salicylate synthase YbtS	Iron uptake system	Iron uptake system	Nonspecific virulence factor
ygeH	transcriptional regulator	Regulation	Regulation of virulence-associated genes	Regulation of virulence-associated genes
Z0260	hypothetical protein	Secretion Systems	Secretion system	Offensive virulence factors
Z0263	hypothetical protein	Type VI secretion system	Secretion system	Offensive virulence factors
A225_4834	hypothetical protein [Type 3 fimbriae (CVF848)] [Klebsiella oxytoca E718]	biofilm formation	Adherence	Offensive virulence factors
afrB	usher protein precursor [adhesive factor/rabbit 1 (AF/R1) pili (AI035)] [Escherichia coli str. RDEC-1]Adherence	Adherence	Adherence	Offensive virulence factors
cps2L	glucose-1-phosphate thymidylyltransferase [Capsule (CVF186)] [Streptococcus pneumoniae D39]	Capsule	Antiphagocytosis	Defensive virulence factors
faeC	FaeC [K88 pili/F4 fimbriae (AI040)] [Escherichia coli]	Adherence	Adherence	Offensive virulence factors
Fphi_1250	glucose-1-phosphate thymidyl transferase [LPS (CVF834)] [Francisella philomiragia subsp. philomiragia ATCC 25017]	LPS	Immune modulation	Defensive virulence factors
KPN2242_15550	6-phosphogluconate dehydrogenase [Capsule (CVF854)] [Klebsiella pneumoniae KCTC 2242]	Capsule	Antiphagocytosis	Defensive virulence factors
mrpI	fimbriae recombinase [Proteus-like (MR/P) fimbriae, mannose resistant (biofilm formationAI072)] [Proteus mirabilis HI4320]	biofilm formation	Adherence	Offensive virulence factors
